# Supplementary material for: Band-Gap Engineering of High-Entropy Fluorite Metal Oxide Nanoparticles Facilitated by Pr3+ Incorporation by Gel Combustion Synthesis
Source: Gels. 2025 Feb 6;11(2):117. doi: 10.3390/gels11020117 (PMC11854270; doi:10.3390/gels11020117)
Supplement: Supplementary file 1 [file gels-11-00117-s001.zip]

Archive with 1 entries (1 files):
- gels-3427577-supplementary.pdf
